# Supplementary material for: N-(2-Nitro­oxyeth­yl)picolinamide
Source: Acta Crystallogr Sect E Struct Rep Online. 2011 Sep 30;67(Pt 10):o2816. doi: 10.1107/S1600536811039572 (PMC3201562; doi:10.1107/S1600536811039572)
Supplement: Supplementary file 1 [file e-67-o2816-sup1.cif]

##############################################################################
#                                                                            #
# This CIF contains the data in a paper accepted for publication in          #
# Acta Crystallographica Section E. It conforms to the requirements of       #
# Notes for Authors for Acta Crystallographica Section E, and has been       #
# peer reviewed under the auspices of the IUCr Commission on Journals.       #
#                                                                            #
# Full details of the Crystallographic Information File format               #
# are given in the paper "The Crystallographic Information File (CIF):       #
# a New Standard Archive File for Crystallography" by S. R. Hall, F. H.      #
# Allen and I. D. Brown [Acta Cryst. (1991), A47, 655-685].                  #
#                                                                            #
# The current version of the core CIF dictionary is obtainable from          #
# ftp://ftp.iucr.org/pub/cif_core.dic.                                       #
#                                                                            #
# Software is freely available for graphical display of the structure(s)     #
# in this CIF. For information consult the CIF software page                 #
# http://www.iucr.org/resources/cif/software.                                #
#                                                                            #
# This file may be used for bona fide research purposes within the           #
# scientific community so long as proper attribution is given to the journal # 
# article from which it was obtained.                                        #
#                                                                            #
##############################################################################
data_I
_audit_creation_method     'WinGX routine CIF_UPDATE'
_chemical_name_systematic
;
<i>N</i>-(2-Nitrooxyethyl)pyridine-2-carboxamide
;
_chemical_name_common
;
<i>N</i>-(2-Nitrooxyethyl)picolinamide
;
_chemical_formula_moiety     'C8 H9 N3 O4'
_chemical_formula_sum     'C8 H9 N3 O4'
_chemical_formula_iupac     'C8 H9 N3 O4'
_chemical_formula_weight     211.18
_space_group_crystal_system     orthorhombic
_space_group_name_H-M_alt     'P 21 21 21'
_space_group_name_Hall     'P 2ac 2ab'
loop_
    _space_group_symop_operation_xyz
    'x, y, z'
    '-x+1/2, -y, z+1/2'
    'x+1/2, -y+1/2, -z'
    '-x, y+1/2, -z+1/2'
_cell_length_a     5.5075(2)
_cell_length_b     13.6114(5)
_cell_length_c     12.6822(4)
_cell_angle_alpha     90
_cell_angle_beta     90
_cell_angle_gamma     90
_cell_volume     950.72(6)
_cell_formula_units_Z     4
_cell_measurement_reflns_used     2165
_cell_measurement_theta_min     2.91
_cell_measurement_theta_max     27.485
_cell_measurement_temperature     295(2)
_exptl_crystal_description     prism
_exptl_crystal_colour     colourless
_exptl_crystal_size_max     0.486
_exptl_crystal_size_mid     0.207
_exptl_crystal_size_min     0.191
_exptl_crystal_density_diffrn     1.475
_exptl_crystal_density_method     'not measured'
_exptl_crystal_F_000     440
_exptl_absorpt_coefficient_mu     0.121
_exptl_absorpt_correction_type     none
_exptl_special_details     ?
_diffrn_ambient_temperature     295(2)
_diffrn_radiation_type     MoK\a
_diffrn_radiation_wavelength     0.71073
_diffrn_radiation_monochromator     graphite
_diffrn_measurement_device_type     'Nonius KappaCCD'
_diffrn_measurement_method     'CCD rotation images, thick slices'
_diffrn_detector_area_resol_mean     9
_diffrn_reflns_number     4037
_diffrn_reflns_av_R_equivalents     0.0201
_diffrn_reflns_theta_min     3.21
_diffrn_reflns_theta_max     27.48
_diffrn_reflns_theta_full     27.48
_diffrn_measured_fraction_theta_max     0.986
_diffrn_measured_fraction_theta_full     0.986
_diffrn_reflns_limit_h_min     -7
_diffrn_reflns_limit_h_max     7
_diffrn_reflns_limit_k_min     -16
_diffrn_reflns_limit_k_max     17
_diffrn_reflns_limit_l_min     -15
_diffrn_reflns_limit_l_max     15
_diffrn_reflns_reduction_process
;
 Scaled and merged with Sortav
 R.H. Blessing, (1987) Cryst. Rev. 1, 3-58
 R.H. Blessing, (1989) J. Appl. Cryst. 22, 396-397
;
_refine_special_details
;
Refinement of <i>F</i>^2^ against ALL reflections. The weighted <i>R</i>-factor
<i>wR</i> and goodness of fit <i>S</i> are based on <i>F</i>^2^, conventional
<i>R</i>-factors <i>R</i> are based on <i>F</i>, with <i>F</i> set to zero for
negative <i>F</i>^2^. The threshold expression of <i>F</i>^2^ >
\s(<i>F</i>^2^) is used only for calculating <i>R</i>-factors(gt) <i>etc</i>.
and is not relevant to the choice of reflections for refinement.
<i>R</i>-factors based on <i>F</i>^2^ are statistically about twice as large
as those based on <i>F</i>, and <i>R</i>- factors based on ALL data will be
even larger.
;
_reflns_number_total     1265
_reflns_number_gt     1039
_reflns_threshold_expression     I>2sigma(I)
_refine_ls_structure_factor_coef     Fsqd
_refine_ls_matrix_type     full
_refine_ls_R_factor_all     0.0496
_refine_ls_R_factor_gt     0.038
_refine_ls_wR_factor_ref     0.1079
_refine_ls_goodness_of_fit_ref     1.074
_refine_ls_restrained_S_all     1.074
_refine_ls_number_reflns     1265
_refine_ls_number_parameters     137
_refine_ls_number_restraints     0
_refine_ls_hydrogen_treatment     constr
_refine_ls_weighting_scheme     calc
_refine_ls_weighting_details
         'calc w=1/[\s^2^(Fo^2^)+(0.0654P)^2^+0.0645P] where P=(Fo^2^+2Fc^2^)/3'
_atom_sites_solution_hydrogens     geom
_atom_sites_solution_primary     direct
_atom_sites_solution_secondary     difmap
_refine_ls_shift/su_max     0
_refine_ls_shift/su_mean     0
_refine_diff_density_max     0.226
_refine_diff_density_min     -0.152
_refine_ls_extinction_method     SHELXL
_refine_ls_extinction_coef     0.124(13)
loop_
    _atom_type_symbol
    _atom_type_description
    _atom_type_scat_dispersion_real
    _atom_type_scat_dispersion_imag
    _atom_type_scat_source
    C C 0.0033 0.0016 'International Tables Vol C Tables 4.2.6.8 and 6.1.1.4'
    H H 0 0 'International Tables Vol C Tables 4.2.6.8 and 6.1.1.4'
    N N 0.0061 0.0033 'International Tables Vol C Tables 4.2.6.8 and 6.1.1.4'
    O O 0.0106 0.006 'International Tables Vol C Tables 4.2.6.8 and 6.1.1.4'
_computing_data_collection     'COLLECT (Nonius, 2000)'
_computing_cell_refinement     'DENZO/SCALEPACK (Otwinowski & Minor, 1997)'
_computing_data_reduction     'DENZO/SCALEPACK (Otwinowski & Minor, 1997)'
_computing_structure_solution     'SHELXS97 (Sheldrick, 2008)'
_computing_structure_refinement     'SHELXL97 (Sheldrick, 2008)'
_computing_molecular_graphics     'ORTEP-3 for Windows (Farrugia, 1997)'
_computing_publication_material     'WinGX (Farrugia, 1999)'
loop_
    _atom_site_type_symbol
    _atom_site_label
    _atom_site_fract_x
    _atom_site_fract_y
    _atom_site_fract_z
    _atom_site_U_iso_or_equiv
    _atom_site_adp_type
    _atom_site_calc_flag
    _atom_site_refinement_flags
    _atom_site_occupancy
    _atom_site_disorder_assembly
    _atom_site_disorder_group
    O O1 -0.1820(3) 0.49141(13) 0.05722(14) 0.0662(5) Uani d . 1 . .
    O O2 0.2098(3) 0.55263(11) -0.11459(12) 0.0528(4) Uani d . 1 . .
    O O3 -0.0499(4) 0.67762(12) -0.11167(15) 0.0705(5) Uani d . 1 . .
    O O4 -0.1235(4) 0.54631(16) -0.20249(14) 0.0797(6) Uani d . 1 . .
    N N1 0.1892(3) 0.31135(13) 0.17680(14) 0.0509(5) Uani d . 1 . .
    N N2 0.2136(4) 0.49676(13) 0.10379(15) 0.0532(5) Uani d . 1 . .
    H H 0.3331 0.4648 0.1308 0.064 Uiso calc R 1 . .
    N N3 -0.0061(4) 0.59684(13) -0.14445(15) 0.0532(5) Uani d . 1 . .
    C C1 -0.0042(4) 0.34497(13) 0.12528(15) 0.0430(5) Uani d . 1 . .
    C C2 0.1867(5) 0.21623(15) 0.20374(19) 0.0570(6) Uani d . 1 . .
    H H2 0.3191 0.1914 0.2407 0.068 Uiso calc R 1 . .
    C C3 -0.0002(5) 0.15319(15) 0.17994(18) 0.0565(6) Uani d . 1 . .
    H H3 0.0066 0.0875 0.1998 0.068 Uiso calc R 1 . .
    C C4 -0.1974(5) 0.18928(16) 0.12612(19) 0.0561(6) Uani d . 1 . .
    H H4 -0.3265 0.1484 0.1086 0.067 Uiso calc R 1 . .
    C C5 -0.2003(4) 0.28722(15) 0.09855(18) 0.0516(5) Uani d . 1 . .
    H H5 -0.332 0.3138 0.0626 0.062 Uiso calc R 1 . .
    C C6 -0.0002(4) 0.45146(14) 0.09262(15) 0.0459(5) Uani d . 1 . .
    C C7 0.2509(5) 0.59775(15) 0.07192(18) 0.0592(6) Uani d . 1 . .
    H H7A 0.3618 0.629 0.1209 0.071 Uiso calc R 1 . .
    H H7B 0.0973 0.6325 0.0754 0.071 Uiso calc R 1 . .
    C C8 0.3520(5) 0.60631(17) -0.03806(19) 0.0595(6) Uani d . 1 . .
    H H8A 0.3569 0.6751 -0.0581 0.071 Uiso calc R 1 . .
    H H8B 0.5171 0.5816 -0.0387 0.071 Uiso calc R 1 . .
loop_
    _atom_site_aniso_label
    _atom_site_aniso_U_11
    _atom_site_aniso_U_22
    _atom_site_aniso_U_33
    _atom_site_aniso_U_12
    _atom_site_aniso_U_13
    _atom_site_aniso_U_23
    O1 0.0545(10) 0.0624(10) 0.0817(12) 0.0089(8) -0.0073(9) 0.0174(9)
    O2 0.0556(9) 0.0472(7) 0.0555(8) 0.0094(7) 0.0037(7) 0.0021(6)
    O3 0.0751(12) 0.0563(9) 0.0800(12) 0.0189(9) 0.0063(10) 0.0087(9)
    O4 0.0799(13) 0.0921(13) 0.0672(11) -0.0228(11) -0.0137(10) 0.0037(10)
    N1 0.0505(10) 0.0471(9) 0.0550(10) -0.0004(8) -0.0099(9) 0.0039(8)
    N2 0.0585(12) 0.0429(8) 0.0581(11) -0.0035(8) -0.0129(9) 0.0069(8)
    N3 0.0538(11) 0.0526(10) 0.0533(11) 0.0014(9) 0.0050(9) 0.0093(8)
    C1 0.0447(11) 0.0457(10) 0.0385(10) 0.0022(9) 0.0016(9) -0.0010(7)
    C2 0.0584(13) 0.0492(11) 0.0633(14) 0.0021(10) -0.0085(12) 0.0074(10)
    C3 0.0685(15) 0.0433(10) 0.0577(13) -0.0026(11) 0.0050(12) 0.0021(9)
    C4 0.0574(13) 0.0521(12) 0.0588(12) -0.0105(11) 0.0019(11) -0.0068(10)
    C5 0.0455(11) 0.0559(12) 0.0534(12) -0.0002(9) -0.0029(10) -0.0011(9)
    C6 0.0491(12) 0.0459(9) 0.0428(10) 0.0022(9) -0.0026(9) 0.0003(8)
    C7 0.0773(17) 0.0433(10) 0.0570(13) -0.0099(11) -0.0131(12) 0.0011(9)
    C8 0.0519(13) 0.0536(12) 0.0728(16) -0.0090(10) -0.0059(12) 0.0097(11)
_geom_special_details
;
All e.s.d.'s (except the e.s.d. in the dihedral angle between two l.s. planes)
are estimated using the full covariance matrix. The cell e.s.d.'s are taken
into account individually in the estimation of e.s.d.'s in distances, angles
and torsion angles; correlations between e.s.d.'s in cell parameters are only
used when they are defined by crystal symmetry. An approximate (isotropic)
treatment of cell e.s.d.'s is used for estimating e.s.d.'s involving l.s.
planes.
;
loop_
    _geom_bond_atom_site_label_1
    _geom_bond_atom_site_label_2
    _geom_bond_site_symmetry_2
    _geom_bond_distance
    _geom_bond_publ_flag
    O1 C6 . 1.225(3) ?
    O2 N3 . 1.385(3) ?
    O2 C8 . 1.445(3) ?
    O3 N3 . 1.200(2) ?
    O4 N3 . 1.197(3) ?
    N1 C1 . 1.330(3) ?
    N1 C2 . 1.339(3) ?
    N2 C6 . 1.337(3) ?
    N2 C7 . 1.447(3) ?
    N2 H . 0.86 ?
    C1 C5 . 1.378(3) ?
    C1 C6 . 1.508(3) ?
    C2 C3 . 1.374(3) ?
    C2 H2 . 0.93 ?
    C3 C4 . 1.374(4) ?
    C3 H3 . 0.93 ?
    C4 C5 . 1.378(3) ?
    C4 H4 . 0.93 ?
    C5 H5 . 0.93 ?
    C7 C8 . 1.506(3) ?
    C7 H7A . 0.97 ?
    C7 H7B . 0.97 ?
    C8 H8A . 0.97 ?
    C8 H8B . 0.97 ?
loop_
    _geom_angle_atom_site_label_1
    _geom_angle_atom_site_label_2
    _geom_angle_atom_site_label_3
    _geom_angle_site_symmetry_1
    _geom_angle_site_symmetry_3
    _geom_angle
    _geom_angle_publ_flag
    N3 O2 C8 . . 115.41(16) ?
    C1 N1 C2 . . 116.73(19) ?
    C6 N2 C7 . . 122.2(2) ?
    C6 N2 H . . 118.9 ?
    C7 N2 H . . 118.9 ?
    O4 N3 O3 . . 129.1(2) ?
    O4 N3 O2 . . 112.47(19) ?
    O3 N3 O2 . . 118.4(2) ?
    N1 C1 C5 . . 123.50(19) ?
    N1 C1 C6 . . 116.99(18) ?
    C5 C1 C6 . . 119.49(19) ?
    N1 C2 C3 . . 123.7(2) ?
    N1 C2 H2 . . 118.1 ?
    C3 C2 H2 . . 118.1 ?
    C4 C3 C2 . . 118.6(2) ?
    C4 C3 H3 . . 120.7 ?
    C2 C3 H3 . . 120.7 ?
    C3 C4 C5 . . 118.8(2) ?
    C3 C4 H4 . . 120.6 ?
    C5 C4 H4 . . 120.6 ?
    C4 C5 C1 . . 118.7(2) ?
    C4 C5 H5 . . 120.7 ?
    C1 C5 H5 . . 120.7 ?
    O1 C6 N2 . . 123.66(18) ?
    O1 C6 C1 . . 121.03(18) ?
    N2 C6 C1 . . 115.30(18) ?
    N2 C7 C8 . . 112.60(19) ?
    N2 C7 H7A . . 109.1 ?
    C8 C7 H7A . . 109.1 ?
    N2 C7 H7B . . 109.1 ?
    C8 C7 H7B . . 109.1 ?
    H7A C7 H7B . . 107.8 ?
    O2 C8 C7 . . 112.49(19) ?
    O2 C8 H8A . . 109.1 ?
    C7 C8 H8A . . 109.1 ?
    O2 C8 H8B . . 109.1 ?
    C7 C8 H8B . . 109.1 ?
    H8A C8 H8B . . 107.8 ?
loop_
    _geom_torsion_atom_site_label_1
    _geom_torsion_atom_site_label_2
    _geom_torsion_atom_site_label_3
    _geom_torsion_atom_site_label_4
    _geom_torsion_site_symmetry_1
    _geom_torsion_site_symmetry_2
    _geom_torsion_site_symmetry_3
    _geom_torsion_site_symmetry_4
    _geom_torsion
    _geom_torsion_publ_flag
    C8 O2 N3 O4 . . . . -175.41(19) ?
    C8 O2 N3 O3 . . . . 5.3(3) ?
    C2 N1 C1 C5 . . . . -0.5(3) ?
    C2 N1 C1 C6 . . . . -178.70(19) ?
    C1 N1 C2 C3 . . . . 0.9(3) ?
    N1 C2 C3 C4 . . . . -0.5(4) ?
    C2 C3 C4 C5 . . . . -0.3(3) ?
    C3 C4 C5 C1 . . . . 0.6(3) ?
    N1 C1 C5 C4 . . . . -0.2(3) ?
    C6 C1 C5 C4 . . . . 177.95(19) ?
    C7 N2 C6 O1 . . . . -1.7(3) ?
    C7 N2 C6 C1 . . . . 177.33(19) ?
    N1 C1 C6 O1 . . . . -170.5(2) ?
    C5 C1 C6 O1 . . . . 11.2(3) ?
    N1 C1 C6 N2 . . . . 10.4(3) ?
    C5 C1 C6 N2 . . . . -167.8(2) ?
    C6 N2 C7 C8 . . . . -94.3(3) ?
    N3 O2 C8 C7 . . . . 76.5(2) ?
    N2 C7 C8 O2 . . . . 52.7(3) ?
loop_
    _geom_hbond_atom_site_label_D
    _geom_hbond_atom_site_label_H
    _geom_hbond_atom_site_label_A
    _geom_hbond_site_symmetry_A
    _geom_hbond_distance_DH
    _geom_hbond_distance_HA
    _geom_hbond_distance_DA
    _geom_hbond_angle_DHA
    N2 H N1 1 0.86 2.31 2.692(3) 107.2
    C8 H8B O1 1_655 0.97 2.39 3.239(3) 145.4
_iucr_refine_instructions_details
;
TITL LNO5 in P 21 21 21
CELL  0.71073   5.5075  13.6114  12.6822   90.000   90.000   90.000
ZERR     4.00   0.0002   0.0005   0.0004    0.000    0.000    0.000
LATT  -1
SYMM  1/2 - X, - Y, 1/2 + Z
SYMM  1/2 + X, 1/2 - Y, - Z
SYMM  - X, 1/2 + Y, 1/2 - Z
SFAC  C    H    N    O
UNIT  32   36   12   16
MERG   3
MPLA  6 C1 N1 C2 C3 C4 C5 C6
MPLA  3 C6 O1 N2 C7 C8
MPLA  6 C1 N1 C2 C3 C4 C5 C6
MPLA  5 C8 O2 N3 O3 O4 C7 N2
MPLA  4 C6 O1 N2 C7 C8
MPLA  5 C8 O2 N3 O3 O4 C7
EQIV $1 x, y, z
EQIV $2 1+x, y, z
HTAB C7 O3_$1
HTAB N2 N1_$1
HTAB C8 O1_$2
FMAP   2
PLAN   30
ACTA
BOND
BOND   $H
CONF
LIST   4
L.S.  30
WGHT    0.065400    0.064500
EXTI    0.123893
FVAR       1.12812
O1    4   -0.181995    0.491408    0.057215    11.00000    0.05453    0.06237 =
         0.08168    0.01743   -0.00727    0.00890
O2    4    0.209759    0.552633   -0.114588    11.00000    0.05559    0.04720 =
         0.05550    0.00207    0.00373    0.00945
O3    4   -0.049896    0.677619   -0.111668    11.00000    0.07509    0.05634 =
         0.08003    0.00873    0.00633    0.01893
O4    4   -0.123512    0.546312   -0.202490    11.00000    0.07993    0.09207 =
         0.06719    0.00368   -0.01367   -0.02281
N1    3    0.189157    0.311350    0.176797    11.00000    0.05049    0.04713 =
         0.05500    0.00387   -0.00988   -0.00036
N2    3    0.213639    0.496762    0.103786    11.00000    0.05852    0.04289 =
         0.05806    0.00689   -0.01286   -0.00350
AFIX  43
H     2    0.333117    0.464819    0.130822    11.00000   -1.20000
AFIX   0
N3    3   -0.006081    0.596838   -0.144450    11.00000    0.05376    0.05259 =
         0.05331    0.00925    0.00498    0.00140
C1    1   -0.004177    0.344971    0.125276    11.00000    0.04474    0.04575 =
         0.03852   -0.00105    0.00163    0.00217
C2    1    0.186695    0.216234    0.203740    11.00000    0.05836    0.04919 =
         0.06335    0.00743   -0.00855    0.00209
AFIX  43
H2    2    0.319082    0.191438    0.240671    11.00000   -1.20000
AFIX   0
C3    1   -0.000235    0.153188    0.179940    11.00000    0.06854    0.04326 =
         0.05773    0.00209    0.00502   -0.00257
AFIX  43
H3    2    0.006582    0.087486    0.199843    11.00000   -1.20000
AFIX   0
C4    1   -0.197411    0.189284    0.126116    11.00000    0.05740    0.05208 =
         0.05885   -0.00680    0.00188   -0.01047
AFIX  43
H4    2   -0.326550    0.148398    0.108601    11.00000   -1.20000
AFIX   0
C5    1   -0.200327    0.287222    0.098547    11.00000    0.04546    0.05594 =
         0.05343   -0.00110   -0.00286   -0.00018
AFIX  43
H5    2   -0.332042    0.313818    0.062618    11.00000   -1.20000
AFIX   0
C6    1   -0.000159    0.451457    0.092620    11.00000    0.04909    0.04585 =
         0.04282    0.00034   -0.00261    0.00224
C7    1    0.250889    0.597754    0.071919    11.00000    0.07727    0.04333 =
         0.05700    0.00110   -0.01312   -0.00993
AFIX  23
H7A   2    0.361849    0.629004    0.120941    11.00000   -1.20000
H7B   2    0.097337    0.632506    0.075413    11.00000   -1.20000
AFIX   0
C8    1    0.351954    0.606308   -0.038060    11.00000    0.05191    0.05363 =
         0.07281    0.00970   -0.00594   -0.00899
AFIX  23
H8A   2    0.356906    0.675060   -0.058070    11.00000   -1.20000
H8B   2    0.517120    0.581571   -0.038680    11.00000   -1.20000
HKLF    4
REM  LNO5 in P 21 21 21
REM R1 =  0.0380 for   1039 Fo > 4sig(Fo)  and  0.0496 for all   1265 data
REM    137 parameters refined using      0 restraints
END
WGHT      0.0654      0.0645
REM Highest difference peak  0.226,  deepest hole -0.152,  1-sigma level  0.042
Q1    1   0.4996  0.6223  0.0997  11.00000  0.05    0.17
Q2    1  -0.1768  0.7589 -0.1342  11.00000  0.05    0.13
Q3    1   0.5194  0.6961  0.1572  11.00000  0.05    0.13
Q4    1  -0.0005  0.2541  0.1420  11.00000  0.05    0.13
Q5    1   0.1475  0.6634 -0.1977  11.00000  0.05    0.13
Q6    1  -0.1915  0.5416 -0.1824  11.00000  0.05    0.12
Q7    1  -0.1715  0.1789  0.1063  11.00000  0.05    0.12
Q8    1   0.1645  0.0742  0.2006  11.00000  0.05    0.12
Q9    1   0.5615  0.6773  0.0825  11.00000  0.05    0.12
Q10   1  -0.1858  0.2946  0.1368  11.00000  0.05    0.11
Q11   1  -0.2163  0.6982 -0.1800  11.00000  0.05    0.11
Q12   1   0.0006  0.6843 -0.2141  11.00000  0.05    0.11
Q13   1  -0.2026  0.2397  0.1202  11.00000  0.05    0.10
Q14   1  -0.2803  0.4809 -0.1741  11.00000  0.05    0.10
Q15   1  -0.2272  0.6393 -0.1637  11.00000  0.05    0.10
Q16   1  -0.0082  0.6328  0.0744  11.00000  0.05    0.10
Q17   1  -0.0492  0.2458  0.0667  11.00000  0.05    0.10
Q18   1   0.1560  0.0136  0.2641  11.00000  0.05    0.10
Q19   1  -0.0096  0.5122 -0.1838  11.00000  0.05    0.10
Q20   1  -0.1804  0.4577 -0.2013  11.00000  0.05    0.10
Q21   1   0.1645  0.6875 -0.0371  11.00000  0.05    0.09
Q22   1  -0.0194  0.6196  0.0195  11.00000  0.05    0.09
Q23   1   0.1898  0.2330  0.1826  11.00000  0.05    0.09
Q24   1   0.1673  0.7234 -0.1626  11.00000  0.05    0.09
Q25   1   0.1961  0.2958  0.0750  11.00000  0.05    0.09
Q26   1   0.1473  0.7498 -0.0797  11.00000  0.05    0.09
Q27   1   0.1922  0.5388 -0.0039  11.00000  0.05    0.09
Q28   1  -0.1275  0.1922  0.1599  11.00000  0.05    0.09
Q29   1   0.2907  0.2021  0.3003  11.00000  0.05    0.09
Q30   1   0.4179  0.1609  0.1990  11.00000  0.05    0.09
;
data_global
_journal_date_recd_electronic     2011-09-15
_journal_date_accepted     2011-09-26
_journal_name_full     'Acta Crystallographica, Section E'
_journal_year     2011
_journal_volume     67
_journal_issue     10
_journal_page_first     o2816
_journal_page_last     o2816
_journal_paper_category     QO
_journal_coeditor_code     CV5154
_publ_contact_author_name     'Guilardi, Silvana'
_publ_contact_author_address
;
Instituto de Qu\'imica -- UFU
Uberl\^andia, MG
Brazil
;
_publ_contact_author_email     silvana@ufu.br
_publ_contact_author_fax     '+55-34-3239-4208'
_publ_contact_author_phone     '+55-34-3239-4444'
_publ_section_title
;
<i>N</i>-(2-Nitrooxyethyl)picolinamide
;
loop_
    _publ_author_name
    _publ_author_address
    'Paix\~ao, Drielly A.'
;
Instituto de Qu\'imica -- UFU
Uberl\^andia, MG
Brazil
;
    'Guilardi, Silvana'
;
Instituto de Qu\'imica -- UFU
Uberl\^andia, MG
Brazil
;
    'F\'atima, \^Angelo de'
;
Departamento de Qu\'imica -- UFMG
Belo Horizonte, MG
Brazil
;
    'Araujo, D\'ebora P.'
;
Departamento de Qu\'imica -- UFMG
Belo Horizonte, MG
Brazil
;
    'Oliveira, Francinely C.'
;
Departamento de Qu\'imica -- UFMG
Belo Horizonte, MG
Brazil
;
