# Supplementary material for: N-(2-Nitro­oxyeth­yl)picolinamide
Source: Acta Crystallogr Sect E Struct Rep Online. 2011 Sep 30;67(Pt 10):o2816. doi: 10.1107/S1600536811039572 (PMC3201562; doi:10.1107/S1600536811039572)
Supplement: Supplementary file 2 [file e-67-o2816-Isup2.hkl]

# 
# h,k,l, Fc-squared, Fo-squared, sigma(Fo-squared) and status flag 
# 
data_I
_shelx_title ' LNO5 in P 21 21 21' 
_shelx_refln_list_code          4 
_shelx_F_calc_maximum       84.85 
_exptl_crystal_F_000       440.00 
_reflns_d_resolution_high  0.7702 
 
loop_ 
 _symmetry_equiv_pos_as_xyz 
 'x, y, z' 
 '-x+1/2, -y, z+1/2' 
 'x+1/2, -y+1/2, -z' 
 '-x, y+1/2, -z+1/2' 
 
_cell_length_a     5.5075 
_cell_length_b    13.6114 
_cell_length_c    12.6822 
_cell_angle_alpha  90.000 
_cell_angle_beta   90.000 
_cell_angle_gamma  90.000 
 
_shelx_F_squared_multiplier     1.000 
 
loop_ 
 _refln_index_h 
 _refln_index_k 
 _refln_index_l 
 _refln_F_squared_calc 
 _refln_F_squared_meas 
 _refln_F_squared_sigma 
 _refln_observed_status 
   2   0   0     1127.92     1148.16     26.12 o 
   4   0   0      606.56      652.73     11.86 o 
   6   0   0      179.05      195.64      5.14 o 
   1   1   0     1723.39     1570.33     20.24 o 
   2   1   0      740.93      670.95      9.86 o 
   3   1   0      900.30      927.04     12.34 o 
   4   1   0       12.63       13.52      1.69 o 
   5   1   0        8.41        9.54      0.64 o 
   6   1   0        2.86        1.93      0.69 o 
   7   1   0        1.24        2.11      1.44 o 
   1   2   0      849.37      783.61     10.28 o 
   2   2   0      117.89      111.83      1.64 o 
   3   2   0      126.09       98.70      2.10 o 
   4   2   0        0.10       -0.16      0.33 o 
   5   2   0        0.01        0.36      0.51 o 
   6   2   0        0.29       -0.32      2.12 o 
   7   2   0        3.11        0.20      1.65 o 
   1   3   0      196.86      192.16      2.72 o 
   2   3   0      103.10      107.82      1.73 o 
   3   3   0        4.42        4.72      0.79 o 
   4   3   0       11.21       11.69      0.55 o 
   5   3   0       89.02      107.54      2.40 o 
   6   3   0       11.29       11.08      1.02 o 
   7   3   0        0.18        0.09      1.77 o 
   0   4   0       16.73       23.95      1.00 o 
   1   4   0       26.85       28.89      0.62 o 
   2   4   0     2378.60     2589.78     33.58 o 
   3   4   0      297.91      305.84      4.73 o 
   4   4   0       28.68       31.52      1.15 o 
   5   4   0        5.67        4.39      0.79 o 
   6   4   0        1.02        2.26      0.96 o 
   1   5   0      662.84      615.87     10.20 o 
   2   5   0       37.69       37.74      0.61 o 
   3   5   0       28.81       27.08      0.93 o 
   4   5   0       26.51       21.05      1.08 o 
   5   5   0        2.31        2.50      1.77 o 
   6   5   0       14.69       18.72      1.35 o 
   0   6   0     1508.37     1645.06     38.08 o 
   1   6   0       25.00       22.31      1.38 o 
   2   6   0        0.05        0.14      0.20 o 
   3   6   0      260.20      274.23      4.69 o 
   4   6   0        4.01        1.84      0.98 o 
   5   6   0       13.70       14.80      1.00 o 
   6   6   0        6.79        5.69      1.57 o 
   1   7   0        0.90        1.26      0.27 o 
   2   7   0        1.13        0.63      0.26 o 
   3   7   0        1.25        0.83      0.47 o 
   4   7   0       85.49       92.82      2.12 o 
   5   7   0        0.68       -0.28      0.77 o 
   6   7   0        1.04        2.06      1.21 o 
   0   8   0      633.49      651.02     15.22 o 
   1   8   0        0.79        0.48      0.22 o 
   2   8   0        5.42        6.23      0.47 o 
   3   8   0      141.48      150.97      3.02 o 
   4   8   0       13.21       10.12      0.84 o 
   5   8   0       32.72       28.51      1.53 o 
   6   8   0        0.77        1.05      1.42 o 
   1   9   0       37.05       32.62      0.79 o 
   2   9   0       27.09       25.45      1.26 o 
   3   9   0       83.72       94.30      2.47 o 
   4   9   0        3.18        3.71      0.78 o 
   5   9   0        4.61        3.80      0.88 o 
   6   9   0        0.98        3.95      1.96 o 
   0  10   0      242.37      243.76      6.41 o 
   1  10   0       45.37       48.50      1.04 o 
   2  10   0      453.00      504.56      8.36 o 
   3  10   0        0.49        0.36      0.63 o 
   4  10   0        1.02        1.18      1.53 o 
   5  10   0        3.04        2.50      0.94 o 
   1  11   0      153.26      157.47      3.08 o 
   2  11   0        0.93        0.85      0.45 o 
   3  11   0       38.00       37.01      1.03 o 
   4  11   0        0.03       -0.17      0.77 o 
   5  11   0        2.46        2.85      1.73 o 
   0  12   0        6.94        6.08      0.51 o 
   1  12   0        9.52        8.69      0.30 o 
   2  12   0       26.59       26.95      0.98 o 
   3  12   0      136.57      153.30      4.89 o 
   4  12   0        5.30        3.32      0.87 o 
   5  12   0        0.02       -0.07      1.17 o 
   1  13   0       61.13       64.25      3.03 o 
   2  13   0        7.51        8.86      0.51 o 
   3  13   0        4.20        3.73      0.55 o 
   4  13   0        0.42        0.71      0.98 o 
   0  14   0        2.69        4.09      1.18 o 
   1  14   0        4.50        4.11      0.90 o 
   2  14   0       14.60       14.99      0.91 o 
   3  14   0       25.33       26.92      1.28 o 
   4  14   0        2.05        1.16      1.40 o 
   1  15   0        0.40       -0.36      0.36 o 
   2  15   0        1.46        0.58      0.69 o 
   3  15   0        0.05       -1.30      1.61 o 
   0  16   0        1.58        4.40      2.04 o 
   1  16   0        0.47       -0.08      0.94 o 
   2  16   0       29.93       28.32      1.77 o 
   3  16   0        6.74       10.37      1.81 o 
   1  17   0        9.94       11.48      2.20 o 
   1   0   1      304.56      274.91      4.11 o 
   2   0   1     1082.13     1037.39     18.89 o 
   3   0   1      143.82      135.71      2.45 o 
   4   0   1        0.18        1.06      1.10 o 
   5   0   1      234.37      269.98      4.09 o 
   6   0   1        0.10        0.04      0.67 o 
   7   0   1        0.10       -0.80      0.80 o 
   1   1   1     2539.17     2615.07     22.69 o 
   2   1   1      529.63      496.58      4.76 o 
   3   1   1      101.16       94.34      1.20 o 
   4   1   1       41.15       38.45      0.77 o 
   5   1   1      187.29      194.00      2.22 o 
   6   1   1       13.33       12.36      0.63 o 
   7   1   1        1.13        1.14      0.84 o 
   1   2   1     1579.00     1468.13     12.88 o 
   2   2   1      212.31      167.00      1.55 o 
   3   2   1      510.59      515.34      5.13 o 
   4   2   1       10.17       10.20      0.40 o 
   5   2   1       34.05       39.30      0.81 o 
   6   2   1       27.29       28.18      0.81 o 
   7   2   1        1.09        0.42      0.98 o 
   0   3   1     4899.58     5056.72    156.72 o 
   1   3   1      163.99      144.43      1.41 o 
   2   3   1     1246.88     1260.07     11.70 o 
   3   3   1      663.83      711.22      6.44 o 
   4   3   1       12.28       10.71      0.33 o 
   5   3   1       30.75       29.78      0.64 o 
   6   3   1        5.88        6.57      0.71 o 
   7   3   1        0.22        0.67      1.19 o 
   0   4   1     1501.86     1281.12     20.87 o 
   1   4   1      997.90      936.77      9.17 o 
   2   4   1       16.57       16.36      0.31 o 
   3   4   1      138.25      150.23      1.75 o 
   4   4   1        4.57        5.07      0.42 o 
   5   4   1       26.58       25.76      0.99 o 
   6   4   1        3.90        3.27      0.99 o 
   0   5   1       26.50       27.47      0.58 o 
   1   5   1      449.67      434.85      4.59 o 
   2   5   1       72.68       66.24      0.81 o 
   3   5   1      338.61      358.63      3.69 o 
   4   5   1        5.55        6.32      0.44 o 
   5   5   1       25.84       26.14      0.88 o 
   6   5   1        2.30        2.78      0.71 o 
   0   6   1     1327.44     1263.79     18.54 o 
   1   6   1      342.31      334.11      3.61 o 
   2   6   1       52.39       48.61      0.73 o 
   3   6   1       55.86       54.42      0.91 o 
   4   6   1        3.92        4.03      0.40 o 
   5   6   1       93.38       94.50      1.79 o 
   6   6   1        2.39        2.03      0.79 o 
   0   7   1      917.02      926.26     15.53 o 
   1   7   1       10.98       12.35      0.41 o 
   2   7   1       26.45       26.54      0.56 o 
   3   7   1      170.40      168.01      2.16 o 
   4   7   1       43.25       34.68      1.22 o 
   5   7   1        0.18        0.18      0.72 o 
   6   7   1       22.75       24.24      1.35 o 
   0   8   1      232.14      242.95      4.36 o 
   1   8   1      181.91      183.62      2.04 o 
   2   8   1       77.78       73.99      1.06 o 
   3   8   1        2.54        2.30      0.51 o 
   4   8   1       29.10       29.56      1.19 o 
   5   8   1        1.80        2.12      0.63 o 
   6   8   1        1.63       -0.23      0.95 o 
   0   9   1      140.38      132.59      3.32 o 
   1   9   1       63.89       59.83      0.92 o 
   2   9   1      196.09      194.18      2.42 o 
   3   9   1       24.89       24.27      0.70 o 
   4   9   1       35.58       35.18      1.51 o 
   5   9   1        6.48        6.21      0.67 o 
   6   9   1        0.63        1.52      1.15 o 
   0  10   1       43.51       41.88      1.57 o 
   1  10   1      114.17      115.93      1.57 o 
   2  10   1       45.95       44.79      0.80 o 
   3  10   1      535.01      613.24      6.65 o 
   4  10   1       18.94       19.99      1.25 o 
   5  10   1        1.30        0.85      0.60 o 
   0  11   1        3.23        3.03      0.79 o 
   1  11   1        2.34        2.18      0.37 o 
   2  11   1      177.48      196.06      2.36 o 
   3  11   1        8.09        7.63      0.33 o 
   4  11   1       31.31       31.45      1.08 o 
   5  11   1        2.13        1.12      0.79 o 
   0  12   1       22.08       22.50      1.00 o 
   1  12   1        1.90        2.03      0.49 o 
   2  12   1       24.83       23.60      0.55 o 
   3  12   1        2.30        2.90      0.29 o 
   4  12   1        1.10        0.47      0.52 o 
   5  12   1        3.83        4.19      0.90 o 
   0  13   1       42.41       36.60      1.73 o 
   1  13   1       13.55       14.22      0.63 o 
   2  13   1       38.49       43.18      1.26 o 
   3  13   1       19.72       19.21      0.65 o 
   4  13   1        5.82        7.64      0.69 o 
   0  14   1       15.75       14.43      1.53 o 
   1  14   1       37.38       37.88      1.25 o 
   2  14   1        8.88       10.42      0.52 o 
   3  14   1        1.63        1.57      0.58 o 
   4  14   1        1.26        0.32      1.10 o 
   0  15   1       38.67       44.67      3.54 o 
   1  15   1        1.22        0.48      0.51 o 
   2  15   1        3.00        2.57      0.73 o 
   3  15   1       19.74       20.77      1.16 o 
   0  16   1       13.96       14.23      1.57 o 
   1  16   1        4.68        3.92      1.42 o 
   2  16   1        4.07        5.60      0.59 o 
   0  17   1       10.92        6.52      1.34 o 
   1  17   1        1.96       -0.07      1.21 o 
   0   0   2      135.93      117.94      2.82 o 
   1   0   2        1.58        2.63      0.21 o 
   2   0   2      356.94      312.47      4.38 o 
   3   0   2      233.32      213.81      3.38 o 
   4   0   2        7.93        8.62      0.75 o 
   5   0   2       24.50       23.11      1.06 o 
   6   0   2        0.09       -0.48      0.60 o 
   7   0   2        1.49       -0.28      1.01 o 
   0   1   2        1.76        1.36      0.16 o 
   1   1   2     7199.51     8526.96    265.15 o 
   2   1   2      519.16      482.24      4.47 o 
   3   1   2       25.54       21.85      0.49 o 
   4   1   2       77.61       76.54      1.18 o 
   5   1   2      300.57      342.65      5.55 o 
   6   1   2        8.24        8.67      0.74 o 
   7   1   2        3.20        4.04      1.29 o 
   0   2   2     1753.97     1678.05     26.84 o 
   1   2   2     1151.07     1040.00      9.65 o 
   2   2   2      587.11      575.76      4.95 o 
   3   2   2       12.15       10.14      0.36 o 
   4   2   2      130.84      130.91      1.79 o 
   5   2   2        5.78        6.84      0.58 o 
   6   2   2       13.11       11.54      0.79 o 
   7   2   2        5.60        4.15      1.00 o 
   0   3   2     1975.33     1788.73     28.41 o 
   1   3   2      789.03      683.00      6.45 o 
   2   3   2      110.96      101.95      1.08 o 
   3   3   2      332.77      371.97      3.71 o 
   4   3   2       58.25       53.06      0.92 o 
   5   3   2       18.57       18.34      0.73 o 
   6   3   2        1.48        1.17      0.26 o 
   0   4   2        0.07       -0.06      0.13 o 
   1   4   2      546.88      505.75      5.34 o 
   2   4   2       26.44       23.27      0.68 o 
   3   4   2       25.00       24.30      0.51 o 
   4   4   2       53.92       54.40      1.61 o 
   5   4   2        2.03        2.50      0.51 o 
   6   4   2       11.48       11.83      0.87 o 
   0   5   2      998.10      896.79     14.71 o 
   1   5   2      630.56      627.83      6.56 o 
   2   5   2      355.91      386.51      3.60 o 
   3   5   2      296.11      329.89      3.74 o 
   4   5   2       19.51       18.35      0.68 o 
   5   5   2       11.65       11.68      0.67 o 
   6   5   2       18.05       16.82      1.06 o 
   0   6   2        0.01        1.07      1.89 o 
   1   6   2       65.97       68.05      0.94 o 
   2   6   2        7.84        7.15      0.26 o 
   3   6   2       17.47       14.61      0.49 o 
   4   6   2       27.82       24.77      0.76 o 
   5   6   2        6.75        7.82      0.65 o 
   6   6   2        1.65        1.71      0.90 o 
   0   7   2      756.59      754.97     12.65 o 
   1   7   2      920.07      951.83      9.70 o 
   2   7   2      283.15      289.66      3.07 o 
   3   7   2       77.47       84.41      1.35 o 
   4   7   2       37.39       35.41      0.88 o 
   5   7   2       56.11       51.78      1.44 o 
   6   7   2        2.21        1.75      1.27 o 
   0   8   2      321.68      326.38      6.87 o 
   1   8   2       80.58       83.95      1.21 o 
   2   8   2      150.86      147.20      1.79 o 
   3   8   2      163.65      167.80      2.24 o 
   4   8   2       63.19       70.85      1.44 o 
   5   8   2        7.90        9.67      0.77 o 
   6   8   2        5.19        5.58      1.12 o 
   0   9   2      535.73      576.65     11.92 o 
   1   9   2       17.38       19.63      0.49 o 
   2   9   2      479.87      504.81      5.41 o 
   3   9   2       28.73       31.58      0.57 o 
   4   9   2        3.68        3.26      0.47 o 
   5   9   2        7.70        6.94      0.71 o 
   6   9   2       10.15       11.96      1.38 o 
   0  10   2      128.91      127.13      3.56 o 
   1  10   2       81.63       79.67      1.27 o 
   2  10   2       31.42       34.33      1.01 o 
   3  10   2       90.91       92.81      1.29 o 
   4  10   2       73.63       84.22      2.34 o 
   5  10   2       18.73       16.44      0.97 o 
   0  11   2       12.41       10.30      0.94 o 
   1  11   2       47.52       48.98      1.00 o 
   2  11   2      409.02      457.72      5.51 o 
   3  11   2       48.33       51.95      0.94 o 
   4  11   2        6.38        4.67      0.60 o 
   5  11   2        3.55        2.83      0.80 o 
   0  12   2       16.62       12.73      0.80 o 
   1  12   2       56.57       52.97      1.12 o 
   2  12   2       24.50       27.69      0.84 o 
   3  12   2       17.43       16.07      0.51 o 
   4  12   2       14.75       14.77      1.16 o 
   5  12   2        8.42        8.87      1.16 o 
   0  13   2       53.47       50.45      2.24 o 
   1  13   2        4.20        5.60      0.47 o 
   2  13   2       23.47       23.19      0.67 o 
   3  13   2       21.88       19.83      0.82 o 
   4  13   2        1.73        0.79      0.73 o 
   0  14   2        4.12        4.16      0.67 o 
   1  14   2        4.92        5.65      1.22 o 
   2  14   2       13.88       14.20      0.86 o 
   3  14   2        2.13        2.28      0.66 o 
   4  14   2        5.83        5.70      1.03 o 
   0  15   2       19.30       16.03      1.49 o 
   1  15   2        8.42        8.84      0.56 o 
   2  15   2        2.58        1.94      0.49 o 
   3  15   2        1.71        1.52      0.66 o 
   0  16   2        2.63        2.24      0.86 o 
   1  16   2        0.82        1.22      0.33 o 
   2  16   2        3.87        5.00      1.03 o 
   0  17   2        0.06       -0.24      1.57 o 
   1  17   2       10.53        7.86      1.38 o 
   1   0   3      553.60      516.76      8.48 o 
   2   0   3       92.83       94.10      1.73 o 
   3   0   3      270.18      262.18      4.03 o 
   4   0   3      336.17      339.29      5.00 o 
   5   0   3       44.63       48.02      1.45 o 
   6   0   3        4.23        2.99      0.67 o 
   7   0   3        1.25        1.00      1.89 o 
   0   1   3     3035.83     3128.67     49.31 o 
   1   1   3     3108.11     3204.44     33.44 o 
   2   1   3      529.29      482.30      5.79 o 
   3   1   3       28.62       28.74      0.93 o 
   4   1   3       64.20       62.19      1.02 o 
   5   1   3       22.92       25.05      1.00 o 
   6   1   3       21.54       20.22      0.75 o 
   7   1   3        6.00        4.55      2.62 o 
   0   2   3     2886.18     2735.95     96.04 o 
   1   2   3     1910.83     1926.49     17.67 o 
   2   2   3      694.20      704.96      7.55 o 
   3   2   3       38.75       36.25      0.75 o 
   4   2   3       85.69       86.40      1.25 o 
   5   2   3        6.59        6.30      0.42 o 
   6   2   3       27.87       26.81      0.78 o 
   0   3   3     1491.20     1399.78     22.65 o 
   1   3   3     1128.32     1069.20     10.42 o 
   2   3   3      808.19      810.24      8.66 o 
   3   3   3        1.38        0.33      0.23 o 
   4   3   3        8.30        6.88      0.38 o 
   5   3   3       13.57       14.41      0.81 o 
   6   3   3        2.18        1.91      0.79 o 
   0   4   3       50.52       53.79      1.06 o 
   1   4   3      310.96      292.10      3.08 o 
   2   4   3       71.83       71.49      0.82 o 
   3   4   3       79.22       82.34      1.13 o 
   4   4   3       23.19       24.27      0.61 o 
   5   4   3       27.29       27.14      1.18 o 
   6   4   3       10.31       13.27      1.04 o 
   0   5   3     1517.27     1514.44     19.81 o 
   1   5   3      417.74      392.03      4.77 o 
   2   5   3       19.60       19.47      0.45 o 
   3   5   3       18.07       20.47      0.70 o 
   4   5   3       27.04       25.35      0.80 o 
   5   5   3        8.90        9.08      0.76 o 
   6   5   3       13.83       15.17      1.19 o 
   0   6   3      897.81      960.88     12.73 o 
   1   6   3        7.74        8.38      0.28 o 
   2   6   3      169.31      166.75      1.75 o 
   3   6   3       90.18       89.57      1.15 o 
   4   6   3      101.07      100.07      1.77 o 
   5   6   3       50.83       55.34      1.54 o 
   6   6   3        0.80       -1.11      1.11 o 
   0   7   3        3.04        3.72      0.46 o 
   1   7   3      104.11       91.39      1.36 o 
   2   7   3       44.93       53.97      0.79 o 
   3   7   3       42.47       41.98      0.75 o 
   4   7   3       64.25       58.59      1.84 o 
   5   7   3        5.16        4.48      1.02 o 
   6   7   3       11.24        5.53      1.21 o 
   0   8   3       79.59       83.94      2.21 o 
   1   8   3       56.98       54.70      1.10 o 
   2   8   3       41.89       44.31      0.72 o 
   3   8   3       70.62       75.83      1.27 o 
   4   8   3       67.91       66.29      1.30 o 
   5   8   3        6.55        6.76      0.76 o 
   6   8   3        0.39        0.63      1.29 o 
   0   9   3       40.24       44.40      1.57 o 
   1   9   3      138.85      140.71      2.19 o 
   2   9   3      331.97      358.19      4.14 o 
   3   9   3       30.16       29.24      0.59 o 
   4   9   3       42.81       46.98      1.08 o 
   5   9   3        2.69        2.06      0.75 o 
   6   9   3        0.32        1.09      1.14 o 
   0  10   3       12.04        9.43      0.86 o 
   1  10   3       53.43       56.13      1.10 o 
   2  10   3      195.66      211.28      2.59 o 
   3  10   3      257.51      289.64      3.69 o 
   4  10   3        7.22        6.52      0.78 o 
   5  10   3        3.01        3.11      0.70 o 
   0  11   3        3.67        2.75      0.79 o 
   1  11   3       92.71       99.72      1.73 o 
   2  11   3      174.85      202.53      2.79 o 
   3  11   3       47.55       52.14      1.22 o 
   4  11   3       13.28       12.96      1.13 o 
   5  11   3        2.93        1.96      0.91 o 
   0  12   3       26.18       22.89      1.42 o 
   1  12   3      149.12      171.90      2.94 o 
   2  12   3       18.55       17.11      0.69 o 
   3  12   3       32.69       34.92      0.77 o 
   4  12   3       14.61       14.98      0.99 o 
   5  12   3        1.35        0.96      1.15 o 
   0  13   3        4.05        1.18      0.79 o 
   1  13   3       27.56       25.88      0.98 o 
   2  13   3       18.30       21.97      0.98 o 
   3  13   3        4.21        3.74      0.42 o 
   4  13   3        3.45        2.73      0.95 o 
   0  14   3        0.60        0.42      0.72 o 
   1  14   3        4.99        4.43      0.50 o 
   2  14   3        2.14        2.60      0.54 o 
   3  14   3        0.11        0.77      0.56 o 
   4  14   3        2.50        1.88      1.07 o 
   0  15   3        7.58        5.51      0.85 o 
   1  15   3       24.62       28.70      1.84 o 
   2  15   3       10.08       10.75      0.71 o 
   3  15   3        5.40        4.38      0.85 o 
   0  16   3        3.59        1.32      0.65 o 
   1  16   3        0.03        0.54      0.52 o 
   2  16   3        7.95        9.22      1.80 o 
   0  17   3        0.10        0.86      1.65 o 
   1  17   3        0.83       -0.76      1.00 o 
   1   0   4     3488.37     3787.73     68.61 o 
   2   0   4        2.78        2.57      0.38 o 
   3   0   4        3.21        4.82      0.49 o 
   4   0   4      682.64      777.14     12.45 o 
   5   0   4      107.16      118.07      2.44 o 
   6   0   4       16.24       17.24      2.52 o 
   0   1   4     4807.98     5285.83     82.86 o 
   1   1   4     2430.29     2402.22     24.06 o 
   2   1   4       75.93       78.06      1.31 o 
   3   1   4      316.56      327.25      3.48 o 
   4   1   4      202.96      212.03      2.67 o 
   5   1   4       13.28       14.20      0.66 o 
   6   1   4        8.51        8.62      0.70 o 
   0   2   4        1.43        0.63      0.39 o 
   1   2   4      285.70      248.13      2.71 o 
   2   2   4      184.66      163.68      1.79 o 
   3   2   4      192.66      197.34      2.98 o 
   4   2   4       39.25       37.48      0.87 o 
   5   2   4        6.65        6.80      0.79 o 
   6   2   4        0.36       -0.24      0.57 o 
   0   3   4     1142.76     1109.67     16.03 o 
   1   3   4      629.74      604.35      6.36 o 
   2   3   4      192.26      204.09      2.09 o 
   3   3   4       12.53       11.56      0.40 o 
   4   3   4       25.67       25.18      0.68 o 
   5   3   4       20.73       21.54      0.72 o 
   6   3   4        3.02        3.71      0.84 o 
   0   4   4       17.73       16.71      0.59 o 
   1   4   4      516.63      496.56      5.09 o 
   2   4   4      856.16      919.02      8.38 o 
   3   4   4       78.48       79.21      1.13 o 
   4   4   4       10.84       11.11      0.46 o 
   5   4   4       34.05       35.19      1.26 o 
   6   4   4        5.73        7.00      0.99 o 
   0   5   4      163.78      143.34      2.66 o 
   1   5   4      357.02      362.49      3.61 o 
   2   5   4      325.82      325.99      3.34 o 
   3   5   4       52.15       49.27      0.90 o 
   4   5   4       36.08       37.69      1.07 o 
   5   5   4       59.45       59.23      1.53 o 
   6   5   4        6.31        5.73      1.02 o 
   0   6   4      548.32      589.57      8.19 o 
   1   6   4       92.54       90.49      1.16 o 
   2   6   4       59.68       59.14      0.85 o 
   3   6   4       30.55       30.20      0.61 o 
   4   6   4        0.39        0.15      0.27 o 
   5   6   4        0.83       -0.35      0.58 o 
   6   6   4        6.56        2.25      0.96 o 
   0   7   4       24.46       20.49      1.65 o 
   1   7   4       27.51       22.73      0.47 o 
   2   7   4        0.53        0.33      0.24 o 
   3   7   4       25.75       24.06      0.81 o 
   4   7   4       15.43       18.55      0.72 o 
   5   7   4        4.54        4.38      0.78 o 
   6   7   4        0.95       -0.31      1.26 o 
   0   8   4      317.81      316.38      7.10 o 
   1   8   4      172.92      176.73      2.42 o 
   2   8   4        9.15        8.48      0.35 o 
   3   8   4      171.08      176.27      2.20 o 
   4   8   4        8.50        6.30      0.71 o 
   5   8   4        2.43        2.39      0.73 o 
   6   8   4        3.80        2.50      1.58 o 
   0   9   4      144.69      156.26      3.95 o 
   1   9   4       25.17       25.32      0.65 o 
   2   9   4      265.82      280.80      3.22 o 
   3   9   4       41.03       44.25      0.85 o 
   4   9   4       25.00       23.80      1.29 o 
   5   9   4       12.06       11.15      0.93 o 
   0  10   4        0.22        1.10      0.63 o 
   1  10   4       41.84       40.26      1.83 o 
   2  10   4       33.70       33.14      0.75 o 
   3  10   4        2.91        1.56      0.36 o 
   4  10   4        1.00        0.47      0.45 o 
   5  10   4       13.95       12.26      0.96 o 
   0  11   4       20.95       18.79      1.18 o 
   1  11   4        2.05        0.99      0.38 o 
   2  11   4       38.68       38.94      1.26 o 
   3  11   4       31.29       32.21      0.78 o 
   4  11   4        4.86        3.37      0.65 o 
   5  11   4        1.15        1.50      1.13 o 
   0  12   4       16.25       20.52      1.42 o 
   1  12   4      136.93      144.87      2.75 o 
   2  12   4       50.38       53.83      1.24 o 
   3  12   4       10.40       11.13      0.62 o 
   4  12   4       16.12       13.75      0.96 o 
   0  13   4       84.75       76.04      3.23 o 
   1  13   4        4.46        3.52      0.55 o 
   2  13   4       22.38       25.79      1.46 o 
   3  13   4        4.56        4.97      0.88 o 
   4  13   4        2.56        2.02      0.81 o 
   0  14   4        0.19        0.63      0.86 o 
   1  14   4        3.53        4.03      0.78 o 
   2  14   4       10.67        9.74      0.76 o 
   3  14   4        5.85        5.98      0.78 o 
   4  14   4        0.15        0.79      2.44 o 
   0  15   4        0.82        1.36      0.85 o 
   1  15   4       17.96       17.78      1.14 o 
   2  15   4        2.23        1.60      0.54 o 
   3  15   4       27.54       25.71      1.74 o 
   0  16   4        2.93        1.88      0.83 o 
   1  16   4        3.10        2.46      0.69 o 
   2  16   4       19.77       20.60      1.69 o 
   0  17   4        6.61        6.76      1.81 o 
   1   0   5      318.25      284.91      4.97 o 
   2   0   5        5.68        4.24      0.83 o 
   3   0   5       27.07       23.45      0.74 o 
   4   0   5        2.27        2.49      0.59 o 
   5   0   5        0.01       -0.25      0.77 o 
   6   0   5       16.55       19.68      2.12 o 
   0   1   5      364.94      345.27      5.42 o 
   1   1   5      724.39      709.60      7.41 o 
   2   1   5       23.08       22.80      0.51 o 
   3   1   5      100.58      101.72      1.34 o 
   4   1   5       17.07       15.13      0.58 o 
   5   1   5      145.17      153.37      2.40 o 
   6   1   5        6.26        5.92      0.81 o 
   0   2   5      319.55      295.38      4.46 o 
   1   2   5      691.95      673.51      7.06 o 
   2   2   5     1209.37     1285.51     15.24 o 
   3   2   5      147.52      155.81      2.74 o 
   4   2   5      265.05      287.97      3.76 o 
   5   2   5       65.14       75.29      1.53 o 
   6   2   5       33.30       37.97      1.28 o 
   0   3   5       26.95       23.27      0.67 o 
   1   3   5      581.49      572.14      6.35 o 
   2   3   5      264.76      267.23      2.82 o 
   3   3   5      255.26      273.59      3.19 o 
   4   3   5       36.51       37.68      0.91 o 
   5   3   5       19.92       19.68      0.76 o 
   6   3   5       11.40       12.24      0.78 o 
   0   4   5        4.66        5.35      0.79 o 
   1   4   5      444.61      406.83      4.50 o 
   2   4   5       27.65       27.57      0.52 o 
   3   4   5       12.70       10.67      0.52 o 
   4   4   5       33.16       39.92      0.85 o 
   5   4   5       15.25       16.10      0.68 o 
   6   4   5        0.48        1.53      0.90 o 
   0   5   5      278.45      280.06      4.99 o 
   1   5   5      178.00      170.56      1.98 o 
   2   5   5      599.89      642.28      6.30 o 
   3   5   5        1.65        1.97      0.29 o 
   4   5   5       93.88       91.33      1.80 o 
   5   5   5       13.96       12.88      1.13 o 
   6   5   5        2.09        1.08      1.07 o 
   0   6   5        1.28        1.92      0.43 o 
   1   6   5      382.05      406.20      4.03 o 
   2   6   5       89.83       90.85      1.26 o 
   3   6   5       42.32       39.08      0.76 o 
   4   6   5       20.46       21.12      0.62 o 
   5   6   5       30.06       29.80      1.20 o 
   6   6   5        0.57        0.16      1.14 o 
   0   7   5        1.86        2.03      0.59 o 
   1   7   5       61.17       60.54      1.01 o 
   2   7   5       19.55       20.02      0.59 o 
   3   7   5        3.31        3.34      0.36 o 
   4   7   5        7.85        9.51      0.69 o 
   5   7   5       10.12        9.49      0.94 o 
   6   7   5        0.06        0.43      1.18 o 
   0   8   5       53.51       63.31      1.38 o 
   1   8   5       12.20       12.12      0.36 o 
   2   8   5       26.82       26.24      0.58 o 
   3   8   5       89.68       96.71      1.72 o 
   4   8   5       27.12       27.63      0.78 o 
   5   8   5       10.66       10.13      0.85 o 
   0   9   5       97.53       99.89      2.84 o 
   1   9   5       24.38       21.82      0.60 o 
   2   9   5        9.50        8.55      0.53 o 
   3   9   5      250.47      280.38      3.64 o 
   4   9   5        8.25        8.11      0.53 o 
   5   9   5        0.81       -0.37      0.73 o 
   0  10   5       52.59       51.57      1.97 o 
   1  10   5       89.48       92.94      2.17 o 
   2  10   5       51.26       51.44      1.00 o 
   3  10   5       48.19       49.51      1.04 o 
   4  10   5       26.20       29.20      1.05 o 
   5  10   5        1.84        3.21      0.95 o 
   0  11   5        7.22        8.72      0.94 o 
   1  11   5        4.47        4.13      0.54 o 
   2  11   5       35.18       38.94      0.87 o 
   3  11   5        2.86        2.19      0.50 o 
   4  11   5       11.18       10.03      0.81 o 
   5  11   5       20.26       19.91      1.75 o 
   0  12   5        0.14       -0.71      0.71 o 
   1  12   5        5.48        5.70      0.59 o 
   2  12   5       15.74       15.93      0.66 o 
   3  12   5        0.24        0.21      0.62 o 
   4  12   5       16.62       14.08      1.21 o 
   0  13   5       11.49        7.31      1.10 o 
   1  13   5       10.62        9.18      0.72 o 
   2  13   5       17.62       16.58      0.74 o 
   3  13   5       13.73       14.74      0.98 o 
   4  13   5        1.32        2.17      1.19 o 
   0  14   5        1.43        2.04      0.94 o 
   1  14   5       21.25       23.98      1.05 o 
   2  14   5        9.17       10.54      0.91 o 
   3  14   5        8.46        9.24      0.98 o 
   0  15   5        0.73       -0.24      1.02 o 
   1  15   5        3.39        2.83      0.70 o 
   2  15   5        8.85        7.99      0.84 o 
   3  15   5        2.77        3.46      1.98 o 
   0  16   5        3.66        3.40      1.03 o 
   1  16   5        2.95        2.50      0.94 o 
   2  16   5        1.00       -0.63      1.39 o 
   0   0   6      648.69      654.74     15.40 o 
   1   0   6      443.52      425.42      9.00 o 
   2   0   6      310.41      269.76      4.55 o 
   3   0   6      100.74      106.95      1.88 o 
   4   0   6       29.43       29.20      0.98 o 
   5   0   6        0.39        0.26      1.14 o 
   6   0   6        4.26        7.30      1.10 o 
   0   1   6        1.46        1.29      0.59 o 
   1   1   6      519.61      528.97      5.64 o 
   2   1   6      215.41      232.16      2.55 o 
   3   1   6       72.07       75.34      1.11 o 
   4   1   6       97.91      105.85      1.51 o 
   5   1   6       27.87       28.05      0.87 o 
   6   1   6        7.90        8.56      0.87 o 
   0   2   6      539.04      543.30      9.11 o 
   1   2   6      450.90      461.06      5.04 o 
   2   2   6      248.43      260.65      3.29 o 
   3   2   6      217.11      228.82      2.73 o 
   4   2   6      103.76      107.26      1.76 o 
   5   2   6       20.04       20.75      0.79 o 
   6   2   6        1.90        2.01      0.71 o 
   0   3   6        6.84        4.95      0.30 o 
   1   3   6      350.51      356.64      3.84 o 
   2   3   6        4.99        3.93      0.33 o 
   3   3   6       14.90       15.80      0.57 o 
   4   3   6       15.24       13.72      0.82 o 
   5   3   6       18.74       21.38      0.83 o 
   6   3   6       10.81       10.58      0.85 o 
   0   4   6      507.28      501.76      7.79 o 
   1   4   6      175.85      172.36      2.13 o 
   2   4   6      232.37      236.42      2.79 o 
   3   4   6       59.49       59.69      1.01 o 
   4   4   6       28.24       26.14      0.76 o 
   5   4   6        5.80        5.66      0.57 o 
   6   4   6        9.11        8.40      1.02 o 
   0   5   6        5.66        3.65      1.49 o 
   1   5   6      475.48      501.93      5.66 o 
   2   5   6       11.35       13.93      0.44 o 
   3   5   6       10.96       10.47      0.48 o 
   4   5   6       50.18       49.25      1.29 o 
   5   5   6        2.17        1.73      0.67 o 
   6   5   6        2.03        1.23      1.20 o 
   0   6   6        5.19        3.68      0.44 o 
   1   6   6      179.43      190.77      2.25 o 
   2   6   6       68.39       67.03      1.05 o 
   3   6   6       12.40       12.17      0.58 o 
   4   6   6       25.62       23.23      0.77 o 
   5   6   6        4.99        4.49      0.62 o 
   6   6   6        2.59        2.48      1.29 o 
   0   7   6       22.74       22.97      1.46 o 
   1   7   6        3.66        3.28      0.27 o 
   2   7   6       17.93       15.26      0.48 o 
   3   7   6       11.96       11.97      0.48 o 
   4   7   6       82.72       93.47      2.47 o 
   5   7   6        8.84        8.18      0.88 o 
   6   7   6        0.19       -0.32      1.25 o 
   0   8   6       12.55       12.49      0.79 o 
   1   8   6      486.77      527.29      5.36 o 
   2   8   6      133.99      141.68      1.80 o 
   3   8   6       56.11       57.95      1.04 o 
   4   8   6        5.33        6.27      0.54 o 
   5   8   6        9.25        7.99      0.94 o 
   0   9   6       44.27       43.10      1.38 o 
   1   9   6       27.42       26.71      0.95 o 
   2   9   6      196.16      212.71      2.57 o 
   3   9   6        0.70        0.97      0.36 o 
   4   9   6       14.37       11.85      0.70 o 
   5   9   6        5.63        6.69      1.25 o 
   0  10   6       11.12       11.32      0.94 o 
   1  10   6       41.21       42.95      1.01 o 
   2  10   6       63.97       67.92      1.15 o 
   3  10   6        7.82        5.89      0.44 o 
   4  10   6        0.14       -0.22      0.52 o 
   5  10   6        3.28        2.43      1.14 o 
   0  11   6      141.79      152.18      4.74 o 
   1  11   6        3.43        3.64      0.51 o 
   2  11   6       25.43       22.80      0.77 o 
   3  11   6        4.19        3.66      0.39 o 
   4  11   6        6.87        6.45      0.88 o 
   0  12   6        0.61        0.24      0.71 o 
   1  12   6       97.19      108.15      2.52 o 
   2  12   6       34.32       35.26      0.91 o 
   3  12   6        0.85        0.68      0.46 o 
   4  12   6        4.72        4.99      0.92 o 
   0  13   6       51.95       53.13      2.44 o 
   1  13   6       17.09       17.95      1.07 o 
   2  13   6        3.74        3.68      0.56 o 
   3  13   6        3.11        2.66      0.65 o 
   4  13   6       18.96       14.79      1.42 o 
   0  14   6        2.79        2.75      1.10 o 
   1  14   6        3.41        4.06      0.71 o 
   2  14   6       17.64       17.14      0.99 o 
   3  14   6        2.79        2.63      0.82 o 
   0  15   6        0.07        0.24      1.02 o 
   1  15   6        5.63        6.45      0.82 o 
   2  15   6        0.44       -0.39      0.76 o 
   0  16   6        2.31        1.57      1.41 o 
   1  16   6        0.82        1.22      1.08 o 
   1   0   7      118.83      102.80      1.84 o 
   2   0   7       35.83       32.33      2.40 o 
   3   0   7       48.69       48.84      1.97 o 
   4   0   7        6.06        7.30      0.64 o 
   5   0   7        0.81        2.11      0.75 o 
   6   0   7        1.10        0.28      1.02 o 
   0   1   7        4.65        4.07      0.30 o 
   1   1   7      471.75      497.04      5.11 o 
   2   1   7       35.41       33.67      0.69 o 
   3   1   7       97.57       98.53      1.41 o 
   4   1   7        3.07        2.01      0.36 o 
   5   1   7        2.10        1.98      0.50 o 
   6   1   7        2.66        2.48      0.70 o 
   0   2   7      128.69      139.67      2.87 o 
   1   2   7      232.11      222.95      2.55 o 
   2   2   7      516.34      566.02      6.32 o 
   3   2   7       64.03       63.04      1.65 o 
   4   2   7      154.64      167.98      2.31 o 
   5   2   7        3.26        3.67      0.57 o 
   6   2   7        0.68        1.44      0.73 o 
   0   3   7       12.57       12.41      0.90 o 
   1   3   7      671.28      691.38      7.55 o 
   2   3   7      174.83      162.45      2.21 o 
   3   3   7       66.98       72.80      1.47 o 
   4   3   7       89.50       98.92      1.64 o 
   5   3   7        9.09        9.29      0.81 o 
   6   3   7        3.93        2.56      0.84 o 
   0   4   7        7.12        7.23      0.44 o 
   1   4   7      262.02      263.87      3.03 o 
   2   4   7      274.39      285.74      3.44 o 
   3   4   7        2.70        3.00      0.43 o 
   4   4   7        3.73        4.05      0.47 o 
   5   4   7        3.75        3.29      0.80 o 
   6   4   7        0.64       -0.01      1.15 o 
   0   5   7       84.77       83.43      1.83 o 
   1   5   7      371.23      387.35      4.15 o 
   2   5   7       54.32       55.14      0.92 o 
   3   5   7        0.19       -0.05      0.34 o 
   4   5   7       48.10       46.48      1.27 o 
   5   5   7        9.68       12.28      0.83 o 
   6   5   7        7.16        7.69      1.51 o 
   0   6   7       73.29       69.96      2.17 o 
   1   6   7       49.81       50.98      1.39 o 
   2   6   7        8.46        8.26      0.37 o 
   3   6   7       21.19       23.55      0.69 o 
   4   6   7        7.57        5.43      0.51 o 
   5   6   7        0.74        0.59      0.57 o 
   6   6   7        0.11       -2.44      2.44 o 
   0   7   7        9.72       10.32      0.65 o 
   1   7   7       10.61        8.97      0.35 o 
   2   7   7      106.77      116.40      1.63 o 
   3   7   7       30.91       31.94      0.80 o 
   4   7   7       31.71       31.50      1.33 o 
   5   7   7        6.14        4.26      0.88 o 
   0   8   7      112.13      116.71      6.51 o 
   1   8   7      102.99      106.00      1.49 o 
   2   8   7      104.14      109.96      1.63 o 
   3   8   7       10.45       12.01      1.01 o 
   4   8   7       17.09       16.59      0.76 o 
   5   8   7        2.81        0.68      1.05 o 
   0   9   7        0.03       -0.16      0.31 o 
   1   9   7      138.73      146.91      2.11 o 
   2   9   7       68.82       72.11      1.63 o 
   3   9   7        6.73        6.80      0.45 o 
   4   9   7       18.78       19.44      0.97 o 
   5   9   7        0.71        0.41      1.02 o 
   0  10   7        0.16       -0.57      0.57 o 
   1  10   7       13.41       11.19      0.52 o 
   2  10   7       28.31       28.93      1.47 o 
   3  10   7        7.98        7.71      0.51 o 
   4  10   7        0.09       -0.18      0.68 o 
   5  10   7        1.70        2.29      1.56 o 
   0  11   7        8.84        9.20      0.94 o 
   1  11   7       45.12       44.84      2.95 o 
   2  11   7       17.56       19.56      1.42 o 
   3  11   7       36.11       35.51      1.50 o 
   4  11   7        4.08        3.19      0.74 o 
   0  12   7      143.83      153.86      5.05 o 
   1  12   7       21.84       22.71      1.14 o 
   2  12   7        9.33        7.84      0.55 o 
   3  12   7       11.02       10.03      0.74 o 
   4  12   7        5.91        3.91      1.07 o 
   0  13   7        6.23        6.68      1.10 o 
   1  13   7       11.03       11.67      0.94 o 
   2  13   7       26.83       27.13      1.05 o 
   3  13   7        3.89        3.80      0.95 o 
   0  14   7        0.96       -0.86      0.94 o 
   1  14   7        7.83        8.13      0.83 o 
   2  14   7        0.64        0.58      0.69 o 
   3  14   7        5.38        5.71      1.08 o 
   0  15   7        1.23        1.02      1.10 o 
   1  15   7        6.47        6.25      0.96 o 
   2  15   7        9.20        9.48      1.17 o 
   0   0   8        0.86        1.34      0.79 o 
   1   0   8       87.54       86.95      3.63 o 
   2   0   8       80.27       87.34      1.93 o 
   3   0   8       30.94       35.09      1.69 o 
   4   0   8       48.99       51.14      1.40 o 
   5   0   8        2.95        2.16      0.83 o 
   6   0   8        0.00       -0.63      2.04 o 
   0   1   8      108.44      128.03      2.90 o 
   1   1   8      300.19      303.93      3.57 o 
   2   1   8      126.14      133.91      1.89 o 
   3   1   8       44.82       43.09      0.81 o 
   4   1   8      141.54      159.23      2.13 o 
   5   1   8        7.13        6.65      0.65 o 
   6   1   8        9.61        8.45      0.93 o 
   0   2   8       24.78       24.30      1.42 o 
   1   2   8      128.65      135.35      1.71 o 
   2   2   8       27.35       24.43      0.62 o 
   3   2   8       68.82       69.20      1.14 o 
   4   2   8        2.61        1.63      0.45 o 
   5   2   8        0.68        1.02      0.59 o 
   6   2   8        1.92        2.64      0.88 o 
   0   3   8        5.43        6.27      0.79 o 
   1   3   8      334.04      342.15      4.34 o 
   2   3   8        6.18        7.07      0.87 o 
   3   3   8        2.92        2.16      0.37 o 
   4   3   8       17.95       16.67      0.84 o 
   5   3   8        4.15        5.20      0.60 o 
   6   3   8        0.91        1.53      0.84 o 
   0   4   8       21.58       24.00      0.75 o 
   1   4   8        5.78        4.94      0.58 o 
   2   4   8       90.66       91.78      2.00 o 
   3   4   8       31.39       30.31      0.78 o 
   4   4   8       27.39       24.12      0.78 o 
   5   4   8       13.37       13.48      0.81 o 
   6   4   8       14.48       11.31      1.39 o 
   0   5   8      141.30      144.91      2.84 o 
   1   5   8      230.20      241.13      3.03 o 
   2   5   8       85.34       91.86      1.42 o 
   3   5   8       29.04       28.24      0.76 o 
   4   5   8        0.97        0.85      0.46 o 
   5   5   8       13.35       12.37      0.83 o 
   0   6   8       11.56       10.91      0.59 o 
   1   6   8       22.56       22.00      0.65 o 
   2   6   8       54.42       57.24      0.97 o 
   3   6   8        0.25        0.38      0.38 o 
   4   6   8        5.25        4.69      0.67 o 
   5   6   8       21.31       23.26      1.76 o 
   0   7   8       13.58       13.33      0.75 o 
   1   7   8       69.79       71.10      3.00 o 
   2   7   8       66.96       65.97      1.11 o 
   3   7   8       51.45       55.70      1.19 o 
   4   7   8       25.21       25.80      1.71 o 
   5   7   8        2.58        2.23      0.70 o 
   0   8   8       27.00       25.38      2.12 o 
   1   8   8      125.60      135.66      1.89 o 
   2   8   8        5.60        5.34      0.53 o 
   3   8   8       88.94       95.49      1.61 o 
   4   8   8       27.06       28.27      1.42 o 
   5   8   8        1.03        0.29      1.00 o 
   0   9   8      101.21      111.16      4.77 o 
   1   9   8        2.10        1.94      0.52 o 
   2   9   8       61.85       61.32      1.19 o 
   3   9   8        6.70        6.19      0.53 o 
   4   9   8       22.51       19.45      0.98 o 
   5   9   8        0.55        0.34      1.39 o 
   0  10   8       27.08       28.45      1.04 o 
   1  10   8       21.26       21.97      0.90 o 
   2  10   8       34.02       36.67      1.30 o 
   3  10   8       14.14       12.47      0.68 o 
   4  10   8        0.29       -0.13      0.82 o 
   0  11   8       10.81       11.00      1.10 o 
   1  11   8       15.00       14.16      1.02 o 
   2  11   8       26.09       26.59      1.83 o 
   3  11   8        2.36        1.72      0.53 o 
   4  11   8        0.40        0.35      0.89 o 
   0  12   8        0.04       -0.94      0.94 o 
   1  12   8       66.66       67.33      2.13 o 
   2  12   8       12.93       13.55      0.94 o 
   3  12   8        5.92        5.74      0.77 o 
   0  13   8        4.30        4.01      1.10 o 
   1  13   8       11.48       11.52      0.86 o 
   2  13   8        4.69        3.25      0.68 o 
   3  13   8        0.72        1.04      0.79 o 
   0  14   8        0.78        0.71      1.02 o 
   1  14   8        5.66        6.46      0.83 o 
   2  14   8        4.28        4.81      0.78 o 
   0  15   8        1.39       -0.63      1.10 o 
   1  15   8       20.75       20.49      1.42 o 
   1   0   9       62.40       67.70      1.76 o 
   2   0   9        1.40        1.85      0.43 o 
   3   0   9       14.88       12.06      0.64 o 
   4   0   9       29.62       32.99      1.19 o 
   5   0   9       39.81       45.62      1.78 o 
   0   1   9        0.82        1.26      0.79 o 
   1   1   9      114.71      123.75      1.82 o 
   2   1   9       20.37       20.30      0.55 o 
   3   1   9        3.16        4.18      0.38 o 
   4   1   9        0.72        0.65      0.42 o 
   5   1   9        5.69        4.48      0.65 o 
   0   2   9      107.21      110.63      2.60 o 
   1   2   9        0.74        0.59      0.27 o 
   2   2   9      171.47      181.63      2.70 o 
   3   2   9       87.04       97.93      1.55 o 
   4   2   9      100.79      105.92      1.71 o 
   5   2   9        3.99        2.71      0.60 o 
   0   3   9        5.53        5.22      0.45 o 
   1   3   9      167.10      178.59      2.42 o 
   2   3   9      109.06      113.57      1.79 o 
   3   3   9       64.35       70.60      1.26 o 
   4   3   9        8.05        7.43      0.53 o 
   5   3   9        2.80        2.67      0.65 o 
   0   4   9        3.31        2.51      0.23 o 
   1   4   9        5.66        4.80      0.54 o 
   2   4   9      107.42      116.83      1.68 o 
   3   4   9       25.53       27.45      0.78 o 
   4   4   9       10.54        9.90      0.61 o 
   5   4   9        8.85        7.42      0.81 o 
   0   5   9        0.29        0.12      0.31 o 
   1   5   9       24.42       22.72      0.86 o 
   2   5   9       35.67       36.75      0.78 o 
   3   5   9       57.63       57.47      1.34 o 
   4   5   9        7.14        4.94      0.65 o 
   5   5   9        0.47        1.21      0.87 o 
   0   6   9      310.60      347.77      6.37 o 
   1   6   9       74.39       80.42      2.40 o 
   2   6   9       17.98       19.95      0.91 o 
   3   6   9       47.80       47.37      1.23 o 
   4   6   9       12.60       11.78      1.21 o 
   5   6   9        4.68        5.14      0.89 o 
   0   7   9      173.80      182.91      3.86 o 
   1   7   9       44.26       45.07      1.08 o 
   2   7   9       15.59       14.23      0.70 o 
   3   7   9       23.29       19.93      0.70 o 
   4   7   9        2.95        2.23      0.59 o 
   5   7   9        1.31        1.92      1.12 o 
   0   8   9       34.10       34.77      1.26 o 
   1   8   9        3.80        4.28      1.09 o 
   2   8   9       47.46       48.77      1.06 o 
   3   8   9        1.94        1.24      0.43 o 
   4   8   9        8.75        7.54      0.93 o 
   5   8   9        0.33        0.59      1.74 o 
   0   9   9        8.38        9.03      2.28 o 
   1   9   9       54.72       59.46      1.51 o 
   2   9   9       29.14       31.14      1.00 o 
   3   9   9       11.16        8.44      0.53 o 
   4   9   9        6.83        6.28      1.00 o 
   0  10   9        1.73        1.67      0.67 o 
   1  10   9        1.64        1.41      0.74 o 
   2  10   9       11.45        9.97      0.71 o 
   3  10   9        3.27        2.63      0.49 o 
   4  10   9        4.43        2.45      0.77 o 
   0  11   9        8.48        8.97      2.28 o 
   1  11   9        6.86        6.36      0.53 o 
   2  11   9        8.26        7.13      0.68 o 
   3  11   9        0.93        0.49      0.57 o 
   4  11   9        0.23        0.10      1.75 o 
   0  12   9        0.03       -0.94      0.94 o 
   1  12   9       24.42       28.15      1.22 o 
   2  12   9        2.42        1.49      0.61 o 
   3  12   9        2.09        0.17      0.75 o 
   0  13   9        0.00        0.24      0.86 o 
   1  13   9        0.88        0.13      0.69 o 
   2  13   9        2.34        1.46      0.67 o 
   0  14   9       38.84       41.06      2.44 o 
   1  14   9       10.23       11.55      1.14 o 
   0   0  10      321.55      390.11     10.99 o 
   1   0  10      147.03      153.06      3.51 o 
   2   0  10       22.96       24.33      0.93 o 
   3   0  10       55.75       61.91      1.55 o 
   4   0  10        8.85        8.61      0.87 o 
   5   0  10        0.21        0.21      0.94 o 
   0   1  10      208.81      210.93      5.63 o 
   1   1  10       29.47       32.73      1.25 o 
   2   1  10       70.78       71.71      1.21 o 
   3   1  10       43.83       49.81      0.93 o 
   4   1  10        3.02        2.61      0.45 o 
   5   1  10        2.06        1.22      0.66 o 
   0   2  10        0.28        0.26      1.61 o 
   1   2  10        4.52        4.14      0.79 o 
   2   2  10        7.31        6.62      0.33 o 
   3   2  10       31.57       35.05      0.79 o 
   4   2  10        2.92        2.86      0.51 o 
   5   2  10        3.23        4.36      0.76 o 
   0   3  10        1.20        1.37      0.38 o 
   1   3  10      138.67      149.65      2.12 o 
   2   3  10       86.64       84.98      1.39 o 
   3   3  10       24.41       27.40      0.75 o 
   4   3  10       17.83       15.41      0.70 o 
   5   3  10        1.74        1.86      0.67 o 
   0   4  10      150.88      164.48      3.93 o 
   1   4  10       51.00       53.67      1.04 o 
   2   4  10       11.34       12.35      0.46 o 
   3   4  10      106.92      115.81      1.89 o 
   4   4  10        7.92        7.51      0.63 o 
   5   4  10        2.14        2.06      0.88 o 
   0   5  10        6.62        7.10      0.46 o 
   1   5  10       10.97       10.41      0.46 o 
   2   5  10        8.68        7.66      0.42 o 
   3   5  10       25.83       27.94      1.02 o 
   4   5  10        1.60        0.53      0.54 o 
   5   5  10        2.32        3.09      1.09 o 
   0   6  10       21.34       24.79      3.11 o 
   1   6  10       11.41       11.15      0.43 o 
   2   6  10       15.69       15.71      0.56 o 
   3   6  10        5.32        3.90      0.46 o 
   4   6  10        6.55        5.68      0.68 o 
   5   6  10        1.66        0.44      1.01 o 
   0   7  10      138.51      159.30      3.47 o 
   1   7  10       80.22       90.77      2.48 o 
   2   7  10       27.65       26.97      1.10 o 
   3   7  10       11.52       11.50      0.61 o 
   4   7  10       17.06       17.32      1.33 o 
   0   8  10       63.99       73.36      2.44 o 
   1   8  10       54.66       61.11      1.19 o 
   2   8  10        3.68        3.34      0.37 o 
   3   8  10       16.96       17.69      0.75 o 
   4   8  10        3.90        4.04      0.93 o 
   0   9  10        5.12        4.35      0.98 o 
   1   9  10        0.91        0.54      0.40 o 
   2   9  10        8.24        6.11      0.87 o 
   3   9  10        7.15        6.94      0.62 o 
   4   9  10        2.89        0.99      0.82 o 
   0  10  10       29.59       30.52      1.19 o 
   1  10  10        4.40        4.01      0.44 o 
   2  10  10       18.11       17.23      0.74 o 
   3  10  10        2.62        1.89      0.53 o 
   0  11  10       22.73       23.30      1.31 o 
   1  11  10        9.58        9.77      0.84 o 
   2  11  10        0.93        0.63      0.59 o 
   3  11  10        1.67        2.02      1.12 o 
   0  12  10       24.44       21.23      1.57 o 
   1  12  10        4.20        3.30      0.69 o 
   2  12  10        1.50        1.18      0.65 o 
   0  13  10       54.69       58.00      3.07 o 
   1  13  10        4.50        3.63      0.86 o 
   2  13  10        1.95        0.55      0.71 o 
   0  14  10        7.98        7.23      1.41 o 
   1   0  11        0.30        0.70      0.93 o 
   2   0  11       33.43       30.76      0.70 o 
   3   0  11        3.47        3.34      0.56 o 
   4   0  11       10.27        7.85      0.80 o 
   5   0  11       11.27        8.19      1.23 o 
   0   1  11       57.37       61.42      2.72 o 
   1   1  11        0.15       -0.24      1.12 o 
   2   1  11       15.56       16.77      0.47 o 
   3   1  11       20.18       19.70      0.62 o 
   4   1  11        1.05       -0.19      0.50 o 
   5   1  11        0.74       -0.05      0.74 o 
   0   2  11       96.34      101.70      4.26 o 
   1   2  11        7.83        7.21      0.81 o 
   2   2  11        1.09        0.76      0.27 o 
   3   2  11       36.22       39.04      0.89 o 
   4   2  11        2.34        0.96      0.48 o 
   5   2  11        4.38        3.10      0.83 o 
   0   3  11       20.11       18.80      1.38 o 
   1   3  11       53.44       53.55      1.37 o 
   2   3  11       68.26       74.10      1.50 o 
   3   3  11      136.05      152.28      2.33 o 
   4   3  11        9.63        8.00      0.62 o 
   5   3  11        4.41        2.79      0.94 o 
   0   4  11       51.81       50.93      1.80 o 
   1   4  11       14.95       13.64      1.17 o 
   2   4  11      119.81      131.88      2.61 o 
   3   4  11        4.96        3.51      0.44 o 
   4   4  11        1.43        1.47      0.56 o 
   5   4  11        0.32        1.27      1.83 o 
   0   5  11        7.19        6.72      0.75 o 
   1   5  11       21.73       23.51      1.26 o 
   2   5  11       11.08       11.48      0.87 o 
   3   5  11        7.76        7.45      0.94 o 
   4   5  11        8.32        6.85      1.16 o 
   0   6  11        1.28        1.13      0.55 o 
   1   6  11        3.97        3.57      0.43 o 
   2   6  11        8.89        8.75      0.50 o 
   3   6  11        0.60        1.11      0.43 o 
   4   6  11        7.44        6.62      0.86 o 
   0   7  11        0.45        0.23      0.90 o 
   1   7  11       57.81       60.76      1.48 o 
   2   7  11       13.36       15.29      0.73 o 
   3   7  11        2.11        1.97      0.51 o 
   4   7  11       14.37       11.24      1.78 o 
   0   8  11       36.41       40.85      1.82 o 
   1   8  11       11.92       11.85      1.16 o 
   2   8  11       16.84       16.19      0.71 o 
   3   8  11        5.51        4.88      0.68 o 
   4   8  11        0.71        0.34      0.86 o 
   0   9  11        3.72        3.40      0.54 o 
   1   9  11        0.76        0.85      1.10 o 
   2   9  11        1.16        0.36      0.54 o 
   3   9  11        2.48        2.47      0.66 o 
   0  10  11        0.93       -0.07      1.65 o 
   1  10  11        2.17        1.70      0.59 o 
   2  10  11        7.65        5.20      0.64 o 
   3  10  11       13.90        9.74      1.41 o 
   0  11  11        3.85        4.25      1.45 o 
   1  11  11        0.69        0.37      1.30 o 
   2  11  11        8.43        7.33      0.90 o 
   0  12  11        2.78        1.88      0.83 o 
   1  12  11        4.29        3.92      0.68 o 
   2  12  11        1.49        1.06      1.05 o 
   0  13  11        0.95       -0.16      1.02 o 
   0   0  12       87.70       95.53      4.33 o 
   1   0  12        3.03        4.88      1.10 o 
   2   0  12        0.19        0.27      0.59 o 
   3   0  12        2.66        2.74      0.52 o 
   4   0  12        6.98        7.03      1.09 o 
   0   1  12        1.78        0.34      0.96 o 
   1   1  12       16.74       15.18      1.05 o 
   2   1  12       19.51       21.00      0.89 o 
   3   1  12        6.08        5.62      0.51 o 
   4   1  12        3.42        3.29      0.82 o 
   0   2  12        0.30        1.46      1.22 o 
   1   2  12        5.45        5.80      0.86 o 
   2   2  12       11.31       10.47      0.37 o 
   3   2  12       16.62       14.49      0.92 o 
   4   2  12        8.81        9.56      0.84 o 
   0   3  12        0.83        0.85      1.30 o 
   1   3  12        2.18       -0.10      0.72 o 
   2   3  12       22.94       19.67      1.12 o 
   3   3  12        0.44        0.15      0.34 o 
   4   3  12        6.69        6.42      0.89 o 
   0   4  12        0.19        0.61      0.46 o 
   1   4  12       29.22       32.88      1.22 o 
   2   4  12       14.62       14.73      1.17 o 
   3   4  12       40.64       39.21      2.69 o 
   4   4  12        1.42        1.03      0.77 o 
   0   5  12        3.68        1.39      1.41 o 
   1   5  12        1.60        0.82      0.43 o 
   2   5  12       56.81       63.83      1.80 o 
   3   5  12        7.44        6.71      1.25 o 
   4   5  12        0.01       -0.71      1.72 o 
   0   6  12        5.02        5.75      0.83 o 
   1   6  12      110.79      123.07      3.82 o 
   2   6  12        6.39        5.36      0.81 o 
   3   6  12       13.67       12.31      2.05 o 
   4   6  12        2.52        1.19      0.96 o 
   0   7  12        3.91        4.54      1.06 o 
   1   7  12       42.72       46.22      1.41 o 
   2   7  12       21.77       21.49      1.32 o 
   3   7  12        0.53        0.26      0.60 o 
   0   8  12        0.22       -0.99      1.73 o 
   1   8  12        4.61        4.75      0.90 o 
   2   8  12        4.98        3.83      0.52 o 
   3   8  12        6.48        5.83      0.84 o 
   0   9  12       10.35       12.08      1.18 o 
   1   9  12        3.01        2.92      0.62 o 
   2   9  12        0.08        0.19      0.57 o 
   3   9  12       12.72       11.57      1.01 o 
   0  10  12        1.74        1.65      0.90 o 
   1  10  12        4.83        4.20      1.21 o 
   2  10  12        3.74        3.07      0.76 o 
   0  11  12        2.25        2.20      0.94 o 
   1  11  12        1.90        0.68      0.57 o 
   2  11  12        1.29        0.52      0.92 o 
   0  12  12        0.00        0.08      1.26 o 
   1   0  13       21.02       22.65      2.83 o 
   2   0  13        1.20        2.56      0.46 o 
   3   0  13        0.78        0.44      0.64 o 
   4   0  13        3.27        4.70      1.07 o 
   0   1  13       15.91       15.05      1.57 o 
   1   1  13        1.04        0.43      0.86 o 
   2   1  13        0.57        0.38      0.26 o 
   3   1  13        8.19        7.20      0.71 o 
   4   1  13       10.11        9.50      1.25 o 
   0   2  13        0.41        1.62      1.16 o 
   1   2  13       12.48       11.23      1.31 o 
   2   2  13       38.83       43.24      2.27 o 
   3   2  13        7.74        6.17      0.80 o 
   4   2  13        1.02       -0.89      0.89 o 
   0   3  13        5.78        5.14      1.34 o 
   1   3  13        9.47        8.35      1.33 o 
   2   3  13       12.51       12.80      0.91 o 
   3   3  13       17.36       17.03      0.96 o 
   4   3  13        5.72        4.23      0.87 o 
   0   4  13       10.65       10.44      1.54 o 
   1   4  13        4.96        4.91      0.57 o 
   2   4  13       37.74       39.77      1.83 o 
   3   4  13        0.16        0.45      0.54 o 
   4   4  13        7.89        3.16      1.08 o 
   0   5  13       25.32       26.98      1.42 o 
   1   5  13       14.11       16.51      1.52 o 
   2   5  13        2.20        1.82      0.34 o 
   3   5  13        1.01       -0.38      0.60 o 
   0   6  13       61.83       68.82      2.81 o 
   1   6  13        7.82        5.26      0.89 o 
   2   6  13        1.04        1.11      1.45 o 
   3   6  13        8.19        6.54      0.89 o 
   0   7  13        5.14        4.66      2.32 o 
   1   7  13       12.21        9.89      1.17 o 
   2   7  13        1.55        1.36      0.51 o 
   3   7  13        1.43        0.04      0.76 o 
   0   8  13       16.52       14.42      1.73 o 
   1   8  13        1.50        1.32      0.65 o 
   2   8  13        2.38        2.29      0.66 o 
   0   9  13        2.82        1.96      0.63 o 
   1   9  13        5.94        6.05      1.13 o 
   2   9  13        6.17        1.32      1.77 o 
   0  10  13        0.15        2.67      2.75 o 
   1  10  13        3.80        3.42      2.28 o 
   0   0  14       27.57       25.64      4.01 o 
   1   0  14        2.20        0.96      3.85 o 
   2   0  14        4.78        3.76      2.55 o 
   3   0  14        3.24        3.95      0.99 o 
   0   1  14       17.73       23.89      2.36 o 
   1   1  14       19.47       17.71      2.19 o 
   2   1  14        1.54        1.74      1.36 o 
   3   1  14        0.39        0.14      1.26 o 
   0   2  14        1.69       -1.91      1.93 o 
   1   2  14        7.90        9.64      1.31 o 
   2   2  14        2.23        1.57      1.35 o 
   3   2  14        4.82        3.08      1.17 o 
   0   3  14        0.73       -0.77      2.00 o 
   1   3  14        5.39        1.38      1.15 o 
   2   3  14       18.31       17.41      2.07 o 
   3   3  14        5.02        4.75      1.36 o 
   0   4  14        3.99        2.96      1.57 o 
   1   4  14        7.83        8.23      1.26 o 
   2   4  14        4.26        2.94      2.63 o 
   3   4  14       20.75       13.11      1.58 o 
   0   5  14        7.87        6.20      1.72 o 
   1   5  14       22.82       21.27      1.80 o 
   2   5  14       11.29       11.29      3.89 o 
   3   5  14       21.98       20.43      2.47 o 
   0   6  14       25.52       21.10      2.40 o 
   1   6  14        3.42        2.51      1.52 o 
   2   6  14        0.53        0.88      1.18 o 
   0   7  14       34.70       38.93      5.27 o 
   1   7  14        1.92        1.11      1.28 o 
   2   7  14        0.35       -0.03      1.20 o 
   0   8  14        4.75        5.19      3.06 o 
   1   8  14        7.78        4.40      2.44 o 
   0   9  14        0.49       -0.39      4.24 o 
   2   0  15        0.33        4.09      2.91 o 
   1   1  15        1.27       -0.39      2.67 o 
   2   1  15        1.37        2.51      3.22 o 
   0   2  15        1.37       -0.94      2.67 o 
   1   2  15        0.58       -0.55      2.51 o 
   2   2  15       10.10        3.14      3.46 o 
   0   3  15        6.15       10.69      3.14 o 
   1   3  15        5.78       12.50      4.24 o 
   2   3  15        5.72        4.24      3.22 o 
   0   4  15        1.49        6.52      3.93 o 
   1   4  15        6.38        4.17      2.99 o 
   0   5  15       12.04        5.82      3.85 o 
   1   5  15        5.04        1.93      3.73 o 
   0   6  15        0.45       -3.93      3.93 o 
   1   6  15        3.11        0.62      1.72 o 
   0   7  15        0.00       -0.08      4.64 o 
                                                 
